# Supplementary material for: Heat-Stable Enterotoxin Secretions Assessed via ICP-MS Reveal Iron-Mediated Regulation of Virulence in CFA/I- and CS6-Expressing ETEC Isolates
Source: Cells. 2023 Feb 10;12(4):567. doi: 10.3390/cells12040567 (PMC9954033; doi:10.3390/cells12040567)
Supplement: Supplementary file 1 [file cells-12-00567-s001.zip]

Archive with 1 entries (1 files):
- cells-2053121-SI.pdf
